# Supplementary material for: The Epidemiology and Susceptibility of Candidemia in Jerusalem, Israel
Source: Front Cell Infect Microbiol. 2019 Oct 11;9:352. doi: 10.3389/fcimb.2019.00352 (PMC6801307; doi:10.3389/fcimb.2019.00352)
Supplement: Supplementary file 1 [file Table_1.XLSX]

## Sheet: Sheet1
Supplementary table 1. Candida isolates and susceptibility to antifungals (µg/mL)
Year	Department	Isolates	VORICONAZOLE	KETOCONAZOLE	ITRACONAZOLE	FLUCONAZOLE	AMPHOTERICIN B	CASPOFUNGIN	POSACONAZOLE	ANIDULAFUNGIN
2005	Intensive care	Candida glabrata	0.19	0.25	0.50	4.0	0.75
2005	Intensive care	Candida albicans	0.032	0.016	0.008	1.0	0.25
2005	Intensive care	Candida glabrata	0.094	0.50	0.75	3.0	0.75
2005	Intensive care	Candida parapsilosis	0.032	0.023	0.004	1.0	0.032
2005	Surgery	Candida tropicalis	0.023	0.012	0.016	0.75	0.25	0.094
2005	Surgery	Candida glabrata	0.38	1.5	2.0	16.0	0.38	0.094
2005	Intensive care	Candida parapsilosis	0.125	0.094	0.003	3.0	0.047	0.75
2005	Intensive care	Candida glabrata	0.25	0.25	0.75	8.0	0.75	0.094
2005	Intensive care	Candida tropicalis	0.032	0.006	0.003	1.0	0.38	0.094
2005	Intensive care	Candida glabrata	0.125	0.75	1.5	6.0	0.064	0.064
2005	Intensive care	Candida glabrata	0.19	0.25	0.50	4.0	0.75
2005	Intensive care	Candida albicans	0.032	0.016	0.008	1.0	0.25
2005	Intensive care	Candida glabrata	0.094	0.50	0.75	3.0	0.75
2005	Intensive care	Candida parapsilosis	0.032	0.023	0.004	1.0	0.032
2005	Surgery	Candida tropicalis	0.023	0.012	0.016	0.75	0.25	0.094
2005	Surgery	Candida glabrata	0.38	1.5	2.0	16.0	0.38	0.094
2005	Intensive care	Candida parapsilosis	0.125	0.094	0.003	3.0	0.047	0.75
2005	Intensive care	Candida glabrata	0.25	0.25	0.75	8.0	0.75	0.094
2005	Intensive care	Candida tropicalis	0.032	0.006	0.003	1.0	0.38	0.094
2005	Intensive care	Candida glabrata	0.125	0.75	1.5	6.0	0.064	0.064
2005	Surgery	Candida glabrata	0.125	0.125	1.0	4.0	0.38	0.094
2005	Intensive care	Candida albicans	0.016	0.012	0.004	1.5	0.125	0.064
2005	Surgery	Candida albicans	0.032	0.012	0.008	1.5	0.094	0.032
2005	Intensive care	Candida parapsilosis	0.064	0.032	0.004	1.5	0.047	0.50
2005	Intensive care	Candida albicans	0.064	0.023	0.016	1.5	0.25	0.38
2005	Hematology-oncology	Candida albicans	0.023	0.016	0.008	1.0	0.25	0.125
2005	Internal	Candida tropicalis	0.125	0.012	0.008	0.50	0.38	0.094
2005	Intensive care	Candida tropicalis	0.047	0.016	0.016	0.50	0.38	0.125
2005	Hematology-oncology	Candida albicans	0.023	0.012	0.008	1.5	0.125	0.047
2005	Internal	Candida glabrata	0.094	0.25	0.75	4.0	0.50	0.125
2005	Hematology-oncology	Candida albicans	0.016	0.008	0.008	1.0	0.094	0.125
2005	Hematology-oncology	Candida tropicalis	0.047	0.012	0.008	1.5	0.094	0.125
2005	Intensive care	Candida parapsilosis	0.032	0.016	0.008	1.5	0.047	0.50
2005	Internal medicine	Candida glabrata	0.094	0.25	0.75	4.0	0.38	0.125
2005	Internal medicine	Candida albicans	0.047	0.012	0.016	1.5	0.047	0.094
2005	Intensive care	Candida parapsilosis	0.023	0.006	0.004	1.0	0.032	0.38
2005	Intensive care	Candida albicans	0.023	0.008	0.008	0.75	0.064	0.094
2005	Intensive care	Candida parapsilosis	0.125	0.064	0.002	3.0	0.064	0.50
2005	Internal medicine	Candida albicans	0.032	0.008	0.012	1.0	0.19	0.047
2005	Intensive care	Candida glabrata	0.25	0.75	1.0	8.0	0.75	0.125
2005	Intensive care	Candida albicans	0.016	0.008	0.006	1.0	0.064	0.047
2005	Internal medicine	Candida tropicalis	0.023	0.008	0.012	0.75	0.064	0.094
2005	Intensive care	Candida parapsilosis	0.023	0.016	0.047	1.0	0.064	0.094
2005	Hematology-oncology	Candida tropicalis	0.032	0.032	0.125	1.0	0.19	0.094
2005	Internal medicine	Candida albicans	0.023	0.016	0.032	0.75	0.094	0.094
2005	Hematology-oncology	Candida albicans	0.032	0.016	0.047	1.5	0.032	0.094
2005	Hematology-oncology	Candida albicans	0.023	0.012	0.032	1.5	0.125	0.094
2005	Intensive care	Candida tropicalis	0.75	0.064	0.094	32.0	0.125	0.125
2005	Intensive care	Candida tropicalis	0.016	0.006	0.032	0.75	0.032	0.008
2005	Internal medicine	Undefined Fungus - yeast forms	0.047	0.032	0.004	3.0	1.0	0.38
2005	Intensive care	Candida glabrata	0.064	0.125	0.50	3.0	2.0	0.19
2005	Surgery	Candida tropicalis	0.032	0.008	0.032	1.0	0.38	0.094
2005	Intensive care	Candida parapsilosis	0.032	0.023	0.047	1.5	0.125	0.50
2005	Intensive care	Candida tropicalis	0.047	0.064	0.032	2.0	0.50	0.125
2005	Surgery	Candida parapsilosis	0.032	0.064	0.032	1.0	0.047	0.38
2005	Intensive care	Candida albicans	0.016	0.008	0.023	1.0	0.38	0.125
2005	Intensive care	Candida tropicalis	0.023	0.006	0.012	0.75	0.25	0.125
2005	Internal medicine	Candida glabrata	0.25	0.50	1.0	3.0	0.38	0.19
2005	Surgery	Candida albicans	0.023	0.012	0.023	1.5	0.25	0.094
2005	Surgery	Candida albicans	0.032	0.012	0.023	1.0	0.25	0.125
2005	Internal medicine	Candida glabrata	0.25	0.75	1.0	8.0	0.50	0.094
2005	Hematology-oncology	Candida albicans	0.008	0.012	0.023	0.50	0.023	0.064
2005	Internal medicine	Candida glabrata	0.047	0.125	0.50	2.0	2.0	0.125
2005	Hematology-oncology	Candida albicans	0.032	0.012	0.016	1.0	0.38	0.032
2005	Internal medicine	Candida rugosa	0.023	0.023	0.003	1.5	0.25	0.25
2005	Intensive care	Candida albicans	0.047	0.032	0.094	1.0	0.023	0.094
2005	Hematology-oncology	Candida albicans	0.032	0.016	0.023	2.0	0.25	0.094
2005	Surgery	Candida parapsilosis	0.023	0.012	0.008	1.0	0.25	1.5
2005	Surgery	Candida lusitaniae	0.004	0.008	0.016	0.75	0.38	0.38
2005	Surgery	Candida glabrata	0.094	0.50	0.75	6.0	0.75	0.125
2005	Intensive care	Candida parapsilosis	0.19	0.19	0.012	6.0	0.25	1.0
2005	Internal medicine	Candida parapsilosis	0.008	0.008	0.008	0.50	1.0	0.50
2005	Surgery	Candida parapsilosis	0.064	0.25	0.064	8.0	2.0	3.0
2005	Intensive care	Candida albicans	0.016	0.008	0.012	1.0	0.25	0.064
2005	Intensive care	Candida albicans	0.016	0.012	0.032	1.0	0.25	0.125
2005	Intensive care	Candida parapsilosis	0.016	0.023	2.3E-2	1.5	1.0	1.5
2005	Intensive care	Candida parapsilosis	0.047	0.032	0.016	1.5	0.25	0.25
2005	Internal medicine	Candida albicans	0.032	0.016	0.016	1.5	0.094	0.094
2005	Surgery	Candida glabrata	0.38	0.125	0.75	4.0	0.75	0.125
2005	Surgery	Candida parapsilosis	0.125	0.125	0.032	4.0		0.38
2005	Surgery	Candida glabrata				4	0.75
2005	Intensive care	Candida tropicalis	0.016	0.008	0.016	0.75	0.38	0.125
2005	Internal medicine	Candida tropicalis	0.064	0.016	0.023	1.0	0.38	0.25
2005	Hematology-oncology	Candida albicans	0.032	0.012	0.016	0.75	0.125	0.047
2005	Surgery	Candida parapsilosis	0.19	0.125	0.023	4.0	0.094	0.75
2005	Hematology-oncology	Candida albicans	0.006	0.004	0.008	0.75	0.25	0.125
2005	Internal medicine	Candida albicans	0.016	0.012	0.032	1.5	0.38	0.125
2005	Intensive care	Candida albicans	0.064	0.016	0.047	1.0	0.064	0.125
2005	Hematology-oncology	Candida albicans	0.012	0.006	0.004	0.38	0.047	0.125
2005	Hematology-oncology	Candida tropicalis	0.032	0.032	0.064	1.0	0.38	0.125
2005	Internal medicine	Candida albicans	0.094	0.016	0.064	1.5	0.25	0.125
2005	Internal medicine	Candida albicans	0.023	0.012	0.016	1.5	0.064	0.094
2005	Surgery	Candida parapsilosis	0.047	0.064	0.064	1.5	0.125	0.50
2005	Intensive care	Candida albicans	0.016	0.125	0.032	1.5	0.38	0.064
2005	Intensive care	Candida glabrata	0.094	0.25	1.0	3.0	1.5	0.125
2005	Hematology-oncology	Candida albicans	0.012	0.016	0.047	0.38	0.094	0.125
2005	Hematology-oncology	Candida tropicalis	0.016	0.008	0.032	0.50	0.75	0.25
2005	Intensive care	Candida albicans	0.047	0.016	0.064	1.5	0.50	0.094
2005	Internal medicine	Candida albicans	0.016	0.016	0.047	1.0	0.38	0.125
2006	Intensive care	Candida parapsilosis	0.19	0.25	0.094	6.0	0.125	1.0
2006	Hematology-oncology	Candida tropicalis	0.032	0.012	0.032	0.75	0.50	0.19
2006	Internal medicine	Candida albicans	0.016	0.023	0.064	1.5	0.25	0.064
2006	Intensive care	Candida albicans	0.023	0.012	0.064	1.5	0.38	0.125
2006	Intensive care	Candida albicans	0.008	0.016	0.094	0.38	0.25	0.094
2006	Internal medicine	Candida albicans	0.016	0.012	0.032	1.5	0.125	0.094
2006	Internal medicine	Candida albicans	0.023	0.016	0.125	1.0	0.38	0.094
2006	Intensive care	Candida glabrata	0.094	0.25	1.5	4.0	0.75	0.094
2006	Surgery	Candida glabrata	0.19	0.25	0.75	6.0	0.75	0.25
2006	Intensive care	Candida albicans	0.023	0.016	0.064	0.50	0.023	0.047
2006	Intensive care	Candida parapsilosis	0.032	0.023	0.023	1.0	0.094	0.50
2006	Hematology-oncology	Candida albicans	0.047	0.032	0.094	0.75	0.064	0.023
2006	Internal medicine	Candida parapsilosis	0.38	0.50	0.75	8.0	0.047	1.0
2006	Internal medicine	Candida albicans	0.032	0.023	0.008	2.0	0.125	0.38
2006	Surgery	Candida albicans	0.032	0.016	0.047	0.75	0.047	0.064
2006	Intensive care	Candida albicans	0.032	0.023	0.094	1.0	0.094	0.094
2006	Intensive care	Candida tropicalis	0.032	0.016	0.047	0.75	0.004	0.094
2006	Intensive care	Candida tropicalis	0.032	0.023	0.032	0.75	0.094	0.38
2006	Intensive care	Candida glabrata	0.19	0.38	0.75	6.0	0.75	0.19
2006	Internal medicine	Candida albicans	0.032	0.032	0.19	1.0	0.125	0.047
2006	Surgery	Candida albicans	0.012	0.016	0.047	0.75	0.047	0.032
2006	Intensive care	Candida parapsilosis	0.032	0.032	0.047	1.0	0.094	0.38
2006	Intensive care	Candida parapsilosis	0.19	0.25	0.094	6.0	0.125	1.0
2006	Hematology-oncology	Candida tropicalis	0.032	0.012	0.032	0.75	0.50	0.19
2006	Internal medicine	Candida albicans	0.016	0.023	0.064	1.5	0.25	0.064
2006	Intensive care	Candida albicans	0.023	0.012	0.064	1.5	0.38	0.125
2006	Intensive care	Candida albicans	0.008	0.016	0.094	0.38	0.25	0.094
2006	Internal medicine	Candida albicans	0.016	0.012	0.032	1.5	0.125	0.094
2006	Internal medicine	Candida albicans	0.023	0.016	0.125	1.0	0.38	0.094
2006	Internal medicine	Candida pelliculosa	0.125	0.125	0.38	4.0	0.032	0.094
2006	Internal medicine	Candida glabrata	0.094	0.125	0.38	3.0	0.50	0.125
2006	Intensive care	Candida parapsilosis	0.012	0.012	0.012	0.38	0.125	0.25
2006	Hematology-oncology	Candida albicans	0.047	0.032	0.38	1.5	0.25	0.064
2006	Intensive care	Candida albicans	0.023	0.016	0.064	1.5	0.38	0.0.125
2006	Hematology-oncology	Candida glabrata	0.094	0.25	0.75	3.0	0.38	0.25
2006	Intensive care	Candida tropicalis	0.125	0.064	0.19	2.0	0.75	0.094
2006	Hematology-oncology	Candida albicans	0.094	0.125	0.38	1.5	0.19	0.064
2006	Intensive care	Candida albicans	0.023	0.016	0.125	0.50	0.012	0.50
2006	Surgery	Candida parapsilosis	0.032	0.023	0.047	1.0	0.023	0.38
2006	Internal medicine	Candida albicans	0.032	0.016	0.125	1.0	0.023	0.047
2006	Internal medicine	Candida glabrata	0.094	0.125	1.5	4.0	0.125	0.25
2006	Surgery	Candida glabrata	0.125	0.25	0.50	4.0	0.75	0.38
2006	Intensive care	Candida parapsilosis	0.023	0.016	0.023	1.0	0.016	1.0
2006	Intensive care	Candida albicans	0.023	0.023	0.064	1.5	0.064	0.064
2006	Intensive care	Candida albicans	0.094	0.012	0.094	1.0	0.032	0.125
2006	Intensive care	Candida albicans	0.016	0.008	0.032	0.38	0.004	0.064
2006	Hematology-oncology	Candida tropicalis	0.064	0.047	0.094	1.5	0.023	0.25
2006	Internal medicine	Candida albicans	0.032	0.016	0.19	1.0	0.094	0.125
2006	Intensive care	Candida albicans	0.032	0.012	0.047	1.0	0.064	0.032
2006	Intensive care	Candida glabrata	0.064	0.19	6.0	3.0	0.38	0.125
2006	Internal medicine	Candida tropicalis	0.016	0.006	0.016	2.0	0.032	0.25
2006	Internal medicine	Candida albicans	0.023	0.008	0.047	1.5	0.064	0.032
2006	Internal medicine	Candida tropicalis	0.125	0.023	0.047	1.0	0.032	0.094
2006	Hematology-oncology	Candida pelliculosa	0.125	0.094	0.50	3.0	0.064	0.064
2006	Intensive care	Candida tropicalis	0.047	0.023	0.094	1.0	0.38	0.25
2006	Hematology-oncology	Candida albicans	0.012	0.006	0.016	0.75	0.19	0.064
2006	Intensive care	Candida tropicalis	0.023	0.012	0.032	0.38	0.38	0.19
2006	Surgery	Candida glabrata	0.75	0.75	1.5	8.0	1.0	0.19
2006	Internal medicine	Candida glabrata	0.125	0.19	0.38	3.0	0.38	0.094
2006	Internal medicine	Candida parapsilosis	0.047	0.032	0.125	1.5	0.125	0.25
2006	Intensive care	Candida albicans	0.012	0.016	0.064	0.50	0.016	0.19
2006	Hematology-oncology	Candida albicans	0.016	0.012	0.047	0.50	0.032	0.047
2006	Internal medicine	Candida albicans	0.032	0.032	0.125	1.5	0.38	0.047
2006	Hematology-oncology	Candida albicans	0.047	0.012	0.125	0.19	0.19	0.032
2006	Internal medicine	Candida albicans	0.032	0.016	1.0	1.0	0.094	0.064
2006	Internal medicine	Candida rugosa	0.75	4.0	6.0	48.0	0.19	0.75
2006	Hematology-oncology	Candida albicans	0.016	0.047	0.50	1.0	0.19	0.047
2006	Internal medicine	Candida albicans		0.032	0.064	1.5	0.064	0.19
2006	Intensive care	Candida albicans	0.023	0.032	0.094	1.5	0.094	0.016
2006	Internal medicine	Candida krusei	0.50	0.38	1.0	48.0	0.047	0.50
2006	Hematology-oncology	Candida albicans	0.125	0.032	0.19	1.0	0.125	0.047
2006	Internal medicine	Candida parapsilosis	0.047	0.064	0.094	1.5	0.38	0.25
2006	Intensive care	Candida albicans	0.125	0.032	0.064	2.0	0.064	0.094
2006	Surgery	Candida parapsilosis	0.047	0.023	0.064	1.0	0.047	0.50
2006	Hematology-oncology	Candida tropicalis	0.094	0.016	0.094	0.75	0.50	0.19
2006	Internal medicine	Candida albicans	0.012	0.008	0.023	0.75	0.064	0.064
2006	Hematology-oncology	Candida tropicalis	0.064	0.016	0.094	1.5	0.125	0.19
2006	Hematology-oncology	Candida krusei	0.50	0.75	1.5	256.0<	0.19	0.50
2006	Internal medicine	Candida tropicalis	0.094	0.023	0.064	1.5	0.25	0.125
2006	Hematology-oncology	Pichia farinosa	0.047	0.016	0.047	6.0	0.125	0.25
2006	Internal medicine	Candida parapsilosis	0.047	0.094	0.064	1.5	0.047	0.25
2006	Hematology-oncology	Candida parapsilosis	0.032	0.023	0.032	1.5	0.032	0.50
2006	Hematology-oncology	Candida albicans	0.125	0.023	0.094	1.5	0.047	0.064
2006	Internal medicine	Candida albicans	0.19	0.094	0.125	1.5	0.25	0.047
2006	Hematology-oncology	Candida krusei	0.38	0.38	0.50	96.0	0.094	0.75
2006	Hematology-oncology	Candida krusei	0.19	0.38	1.5	64.0	0.50	0.50
2006	Hematology-oncology	Candida tropicalis	0.19	0.064	0.38	1.5	0.50	0.25
2006	Intensive care	Candida kefyr	0.047	0.023	0.064	1.0	0.75	0.125
2006	Hematology-oncology	Candida albicans	0.064	0.19	0.094	2.0	0.125	0.032
2006	Hematology-oncology	Candida tropicalis	0.094	0.023	0.094	1.0	0.38	0.125
2006	Intensive care	Candida albicans	0.19		0.38	3	4.7E-2	0.125
2006	Intensive care	Candida glabrata	0.125		0.75	6	0.38	0.19
2006	Hematology-oncology	Candida tropicalis	0.125	0.032	0.064	1.5	0.125	0.094
2006	Intensive care	Candida parapsilosis	0.50	0.38	0.50	256.0<	0.032	0.75
2006	Intensive care	Candida parapsilosis	0.25	0.25	1.5	6.0	0.032	1.0
2006	Intensive care	Candida albicans	0.016	0.006	0.032	0.50	0.064	0.064
2006	Intensive care	Candida glabrata	0.19	0.125	0.75	3.0	0.50	0.38
2006	Surgery	Candida tropicalis	0.094	0.023	0.094	1.5	0.032	0.125
2007	Hematology-oncology	Candida parapsilosis	0.012	0.012	0.032	0.50	0.125	0.25	0.016
2007	Internal medicine	Candida albicans	0.023	0.032	0.125	1.5	0.047	0.19	0.25
2007	Hematology-oncology	Candida krusei	0.38	0.50	1.0	32.0	0.023	1.0	0.50
2007	Internal medicine	Candida parapsilosis	0.016	0.012	0.032	0.75	0.047	0.25	0.023
2007	Surgery	Candida glabrata	0.38	0.75	1.0	6.0	0.75	0.25	1.5
2007	Hematology-oncology	Candida albicans				1.5
2007	Internal medicine	Candida albicans				1.5
2007	Hematology-oncology	Candida parapsilosis	0.125		0.75	2.0	0.25	0.25	0.50
2007	Surgery	Candida albicans				1.5
2007	Internal medicine	Candida glabrata	0.19	0.125	0.75	3.0	0.50	0.38
2007	Surgery	Candida tropicalis	0.094	0.023	0.094	1.5	0.032	0.125
2007	Hematology-oncology	Candida parapsilosis	0.012	0.012	0.032	0.50	0.125	0.25	0.016
2007	Internal medicine	Candida albicans	0.023	0.032	0.125	1.5	0.047	0.19	0.25
2007	Hematology-oncology	Candida krusei	0.38	0.50	1.0	32.0	0.023	1.0	0.50
2007	Internal medicine	Candida parapsilosis	0.016	0.012	0.032	0.75	0.047	0.25	0.023
2007	Surgery	Candida glabrata	0.38	0.75	1.0	6.0	0.75	0.25	1.5
2007	Internal medicine	Candida parapsilosis	0.125		0.023	4.0	0.032	0.75	0.016
2007	Internal medicine	Candida tropicalis	0.047		0.032	0.75	0.094	0.125	0.023
2007	Hematology-oncology	Candida albicans	0.023		0.25	1.0	0.047	0.125	0.032
2007	Intensive care	Candida tropicalis	0.047		0.75	1.5	0.125	0.064	0.094
2007	Internal medicine	Candida tropicalis	0.023		0.016	1.0	0.047	1.0	0.006
2007	Internal medicine	Candida albicans				1.5
2007	Intensive care	Candida albicans				1.5
2007	Hematology-oncology	Candida tropicalis	0.047		0.50	1.0	0.032	0.125	0.19
2007	Internal medicine	Candida albicans	0.047		0.064	1.5	0.064	0.032	0.047
2007	Intensive care	Candida albicans				1.5
2007	Hematology-oncology	Candida tropicalis	0.047		0.064	1.5	0.38	0.023	0.064
2007	Surgery	Candida tropicalis	0.19		0.50	2.0	0.50	0.125	0.094
2007	Intensive care	Candida albicans				1.0
2007	Internal medicine	Candida albicans				1.5
2007	Hematology-oncology	Candida tropicalis	0.064		0.125	1.0	0.25	0.38	0.19
2007	Surgery	Candida albicans				1.5
2007	Hematology-oncology	Candida albicans	0.19		0.38	1.5	0.047	0.125
2007	Hematology-oncology	Candida albicans	0.016			3		0.38	0.008
2007	Internal medicine	Candida tropicalis	0.094		0.25	1.5	0.047	0.25	0.047
2007	Intensive care	Candida parapsilosis	0.125		0.032	3.0	0.032	0.50	0.023
2007	Intensive care	Candida albicans				0.50
2007	Surgery	Candida albicans				1.5
2007	Intensive care	Candida albicans				1.0
2007	Hematology-oncology	Candida albicans	0.032		0.023	0.75	0.047	0.19	0.023
2007	Hematology-oncology	Candida glabrata	0.125		0.5	4	0.75	0.75	0.5
2007	Surgery	Candida albicans				1.5
2007	Surgery	Candida albicans				0.75
2007	Hematology-oncology	Candida tropicalis	0.032		0.125	0.38	0.023	0.25	0.094
2007	Hematology-oncology	Candida albicans				0.38
2007	Internal medicine	Candida albicans				1.5
2007	Hematology-oncology	Candida tropicalis	0.032		0.023	1.5	0.047	0.25	0.047
2007	Intensive care	Candida albicans				0.50
2007	Intensive care	Candida glabrata	0.25		1.0	6.0	0.38	0.75	0.50
2007	Intensive care	Candida parapsilosis	0.064		0.047	4.0	0.012	1.0	0.023
2007	Intensive care	Candida glabrata	0.094		0.50	1.5	0.125	0.38	0.25
2007	Intensive care	Candida parapsilosis	0.50		0.38	256<	0.25	1.0	0.047
2007	Surgery	Candida parapsilosis	0.032		0.047	1.5	0.094	1.0	0.016
2007	Surgery	Candida parapsilosis	0.50		1.0	48.0	0.064	1.5	0.032
2007	Hematology-oncology	Candida albicans	0.094		0.125	1.0	0.064	0.50	0.19
2007	Intensive care	Candida tropicalis	0.032		0.016	2.0	0.032	0.25	0.012
2007	Hematology-oncology	Candida tropicalis	0.064		0.047	1.5	0.047	0.125	0.032
2007	Internal medicine	Candida albicans				1.5
2007	Internal medicine	Candida albicans				1.5
2007	Intensive care	Candida albicans	0.094		0.50	1.5	0.064	0.19	0.38
2007	Hematology-oncology	Candida tropicalis	0.38		0.75	8.0	0.032	1.0	0.25
2007	Hematology-oncology	Candida albicans	0.25		0.38	2.0	0.032	0.094	0.125
2007	Intensive care	Candida albicans				2.0
2007	Hematology-oncology	Candida tropicalis	0.032		0.023	1.0	0.016	0.25	0.047
2007	Internal medicine	Candida parapsilosis	0.023		0.016	1.0	0.19	0.50	0.004
2007	Hematology-oncology	Candida krusei	0.19		0.38	12.0	0.032	0.50	0.25
2007	Internal medicine	Candida albicans	0.032		0.047	1.5	0.064	0.38	0.047
2007	Internal medicine	Candida albicans				1.5
2007	Surgery	Candida albicans				2.0
2007	Internal medicine	Candida tropicalis	0.032		0.032	1.0	0.016	0.25	0.023
2007	Hematology-oncology	Candida tropicalis	0.032		0.047	1.0	0.125	0.75	0.032
2007	Internal medicine	Candida albicans	0.032		0.125	1.5	0.047	0.125	0.094
2007	Internal medicine	Candida glabrata	0.125		1.5	3.0	1.5	0.50	0.75
2007	Intensive care	Candida albicans	0.094		0.064	0.50	0.006	0.75	0.047
2007	Hematology-oncology	Candida albicans	0.064		0.094	1.5	0.125	0.19	0.125
2007	Hematology-oncology	Candida glabrata	0.125		1.5	3.0	1.5	0.38	0.75
2007	Intensive care	Candida albicans	0.094		0.19	3.0	0.094	0.125	0.094
2007	Surgery	Candida parapsilosis	0.38		0.50	12.0	0.094	0.75	0.047
2008	Intensive care	Candida albicans	0.032		0.006	1.5	0.012	1.0	0.023
2008	Internal medicine	Candida albicans				1.0
2008	Surgery	Candida albicans				2.0
2008	Intensive care	Candida krusei	0.19		1.5	64.0	0.125	0.50	0.38
2008	Surgery	Candida glabrata	0.25		0.023	1.5	0.25	0.19	0.125
2008	Hematology-oncology	Candida tropicalis	0.75		2.0	8.0	0.032	0.125	0.50
2008	Intensive care	Candida albicans				2.0	0.064
2008	Internal medicine	Candida albicans				1.5
2008	Intensive care	Candida albicans				2.0
2008	Intensive care	Candida parapsilosis	0.032		0.016	1.5	0.032	1.0	0.016
2008	Hematology-oncology	Candida tropicalis	0.75		2.0	8.0	0.032	0.125	0.50
2008	Intensive care	Candida albicans				2.0
2008	Intensive care	Candida albicans	0.125		0.50	1.5	0.023	0.19	0.125
2008	Surgery	Candida tropicalis	0.125		0.064	1.5	0.032	0.25	0.125
2008	Intensive care	Candida albicans				2.0
2008	Surgery	Candida albicans				1.5
2008	Surgery	Candida glabrata	0.094		0.75	3.0	0.38	0.094	0.75
2008	Surgery	Candida albicans				1.0
2008	Internal medicine	Candida parapsilosis	0.125		2.0	8.0	0.125	2.0	0.125
2008	Hematology-oncology	Candida parapsilosis	0.016		0.032	0.38	0.023	0.75	0.012
2008	Hematology-oncology	Candida krusei	0.125		8.0	96.0	0.19	0.38	0.25
2008	Hematology-oncology	Candida tropicalis	0.023		0.032	1.5	0.125	0.064	0.032
2008	Hematology-oncology	Candida parapsilosis	0.016		0.094	0.50	0.047	0.38	0.008
2008	Internal medicine	Candida glabrata	0.125		1.0	4.0	0.38	0.25	0.75
2008	Intensive care	Candida parapsilosis	0.032		0.047	1.5	0.032	0.50	0.023
2008	Surgery	Candida albicans	0.064		0.75	1.5	0.023	0.19	0.064
2008	Hematology-oncology	Candida glabrata	0.125		0.75	4.0	0.25	0.032	0.064
2008	Internal medicine	Candida albicans	0.032		0.032	1.5	0.19	0.032	0.023
2008	Hematology-oncology	Candida dubliniensis	0.047		0.75	1.5	0.047	0.19	0.125
2008	Internal medicine	Candida tropicalis	0.023		0.032	1	0.19	0.5	0.023
2008	Internal medicine	Candida glabrata	0.25		1.5	6	1	0.125	0.75
2008	Hematology-oncology	Candida tropicalis	0.047		0.047	1.0	0.25	0.094	0.032
2008	Surgery	Candida albicans	0.5		0.75	1.5	0.047	0.094	0.19
2008	Surgery	Candida albicans	0.047		0.023	2	0.032	0.5	0.032
2008	Surgery	Candida parapsilosis	0.125		0.047	6.0	0.032	0.75	0.023
2008	Intensive care	Candida parapsilosis	1.5		2.0	32.0	0.125	0.50	0.094
2008	Intensive care	Candida albicans	0.047		0.032	1.5	0.125	0.094	0.032
2008	Surgery	Candida albicans	0.032		0.032	1.5	0.19	0.125	0.016
2008	Hematology-oncology	Candida albicans	0.064		0.125	1.5	0.016	0.032	0.094
2008	Internal medicine	Candida parapsilosis	0.023		0.032	1.0	0.094	0.75	0.016
2008	Surgery	Candida krusei	0.38		3.0	96.0	0.125	1.0	0.38
2008	Hematology-oncology	Candida albicans	0.125		0.38	1.0	0.047	0.094	0.094
2008	Hematology-oncology	Candida krusei	0.38		2.0	96.0	0.125	0.50	0.38
2008	Internal medicine	Candida krusei	0.25		1.5	48.0	0.032	1.5	0.50
2008	Internal medicine	Candida albicans	0.047		0.064	2.0	0.125	0.064	0.125
2008	Internal medicine	Candida albicans	0.125		0.064	1.5	0.19	0.032	0.125
2008	Intensive care	Candida albicans	0.064		0.38	2.0	0.125	0.032	0.094
2008	Intensive care	Candida parapsilosis	0.023		0.016	0.75	0.19	0.25	0.003
2008	Intensive care	Candida parapsilosis	0.19		0.125	8.0	0.25	0.50	0.023
2008	Intensive care	Candida albicans	0.047		0.064	2.0	0.047	0.19	0.023
2008	Intensive care	Candida albicans	0.094		0.19	1.5	0.38	0.125	0.38
2008	Hematology-oncology	Candida tropicalis	0.047		0.047	0.75	0.25	0.38	0.032
2008	Internal medicine	Candida tropicalis	0.032		0.023	0.50	0.25	0.38
2008	Internal medicine	Candida tropicalis							0.023
2008	Intensive care	Candida albicans	0.032		0.047	1.5	0.125	0.094	0.032
2008	Intensive care	Candida tropicalis	0.064		0.032	1.5	0.25	0.19	0.032
2008	Intensive care	Candida glabrata	0.047		0.75	1.5	0.38	0.094	0.25
2008	Hematology-oncology	Candida tropicalis	0.023		0.012	0.75	0.047	0.125	0.016
2008	Hematology-oncology	Candida albicans	0.012		1.0	0.50	0.25	0.094	0.032
2008	Intensive care	Candida tropicalis	0.094		2.0	1.0	0.25	0.50	0.094
2008	Hematology-oncology	Candida parapsilosis	0.023		0.023	0.50	2.0	1.0	0.016
2008	Intensive care	Candida albicans	0.047		1.0	1.5	0.25	0.047	0.047
2008	Surgery	Candida parapsilosis	0.023		0.032	0.75	0.125	0.50	0.032
2008	Internal medicine	Candida albicans	0.125		0.19	1.5	0.125	0.047	0.094
2008	Surgery	Candida albicans	0.016		0.032	0.75	0.064	0.125	0.047
2008	Intensive care	Candida albicans	0.047		0.064	0.75	0.094	0.032	0.125
2008	Hematology-oncology	Candida tropicalis	0.047		0.032	0.50	0.38	0.25	0.016
2008	Internal medicine	Candida albicans	0.032		0.064	1.5	0.064	0.125	0.023
2008	Intensive care	Candida albicans	0.023		0.094	1.5	0.125	0.19	0.047
2008	Internal medicine	Candida albicans	0.032		0.19	1.5	0.064	0.125	0.032
2008	Intensive care	Candida parapsilosis	0.004		0.016	0.19	0.094	0.25	0.004
2008	Intensive care	Candida albicans	0.19		0.25	1.5	0.125	0.064	0.047
2008	Hematology-oncology	Candida dubliniensis	0.023		0.064	0.50	0.004	0.125	0.094
2008	Intensive care	Candida glabrata	0.38		0.75	3.0	0.50	0.50	1.0
2008	Hematology-oncology	Candida tropicalis	0.25		0.50	2.0	0.38	0.38	0.125
2008	Internal medicine	Candida albicans	0.125		0.38	1.5	0.032	0.047	0.38
2008	Hematology-oncology	Candida tropicalis	0.19		0.50	2.0	0.38	0.125	0.25
2008	Hematology-oncology	Candida glabrata	0.38		0.75	6.0	0.50	0.25	1.0
2008	Internal medicine	Candida albicans	0.064		0.38	1.5	0.047	0.125	0.064
2008	Intensive care	Candida tropicalis	0.047		0.023	1.5	0.50	0.125	0.047
2008	Intensive care	Candida albicans	0.032		0.064	1.0	0.032	0.023	0.047
2008	Internal medicine	Candida albicans	0.047		0.023	1.5	0.094	0.032	0.023
2008	Hematology-oncology	Candida krusei	0.19		1.5	64.0	2.0	0.75	0.125
2008	Hematology-oncology	Candida tropicalis	0.125		0.047	2.0	0.032	0.25	0.094
2008	Intensive care	Candida tropicalis	0.047		0.75	1.5	0.38	0.19	0.125
2008	Internal medicine	Candida glabrata	0.50		0.75	3.0	0.125	0.125	0.75
2008	Intensive care	Candida parapsilosis	0.023		0.012	0.75	0.125	0.25	0.016
2008	Intensive care	Candida glabrata	0.38		0.75	3.0	0.50	0.50	1.0
2008	Hematology-oncology	Candida tropicalis	0.25		0.50	2.0	0.38	0.38	0.125
2008	Internal medicine	Candida albicans	0.125		0.38	1.5	0.032	0.047	0.38
2008	Hematology-oncology	Candida tropicalis	0.19		0.50	2.0	0.38	0.125	0.25
2008	Hematology-oncology	Candida glabrata	0.38		0.75	6.0	0.50	0.25	1.0
2008	Internal medicine	Candida albicans	0.064		0.38	1.5	0.047	0.125	0.064
2008	Intensive care	Candida tropicalis	0.047		0.023	1.5	0.50	0.125	0.047
2008	Intensive care	Candida albicans	0.032		0.064	1.0	0.032	0.023	0.047
2008	Internal medicine	Candida albicans	0.047		0.023	1.5	0.094	0.032	0.023
2008	Hematology-oncology	Candida albicans	0.125		0.5	2	0.064	0.25	0.38
2008	Hematology-oncology	Candida krusei	0.064		0.5	4	0.047	0.125	0.094
2008	Hematology-oncology	Candida tropicalis	0.094		0.38	0.75	0.19	0.25	0.064
2008	Intensive care	Candida albicans	0.016		0.023	0.75	0.125	0.047	0.016
2008	Internal medicine	Candida albicans	0.032		0.023	0.5	0.125	0.032	0.023
2008	Intensive care	Candida parapsilosis	0.023		0.023	1.0	0.125	0.75	0.023
2008	Intensive care	Candida krusei	0.19		0.032	24	0.19	0.25	0.125
2008	Hematology-oncology	Candida tropicalis	0.032		0.016	0.5	0.032	0.064	0.023
2008	Intensive care	Candida albicans	0.032		0.064	1.0	0.064	0.047	0.047
2008	Hematology-oncology	Candida ciferrii	0.125		0.5	12	0.064	32<	0.5
2008	Intensive care	Candida parapsilosis	0.25		0.032	8.0	0.064	1.0	0.016
2008	Intensive care	Candida albicans	0.023		0.047	1	0.032	0.064	0.032
2008	Intensive care	Candida parapsilosis	0.25		0.032	8	0.064	1	0.016
2008	Internal medicine	Candida albicans	0.032		0.125	2.0	0.094	0.032	0.064
2008	Surgery	Candida krusei	0.125		0.032	12.0	0.38	0.25	0.064
2008	Intensive care	Candida parapsilosis	8		1.5	256<	0.125	0.38	0.094
2008	Hematology-oncology	Candida krusei	0.094		0.094	8	0.38	0.5	0.064
2008	Hematology-oncology	Candida tropicalis	0.023		0.023	0.75	0.38	0.19	0.002>
2008	Hematology-oncology	Candida albicans	0.016		0.016	1.0	0.094	0.047	0.032
2008	Hematology-oncology	Candida krusei	0.125		0.25	12	0.19	0.38	0.19
2008	Hematology-oncology	Candida rugosa	0.094		0.064	6	0.012	0.125	0.064
2008	Hematology-oncology	Candida albicans	0.023		0.094	0.5	0.064	0.047	0.032
2008	Hematology-oncology	Candida dubliniensis	0.016		0.125	0.75	0.094	0.016	0.064
2008	Intensive care	Candida albicans	0.032		0.25	1.5	0.125	0.032	0.094
2008	Intensive care	Candida glabrata	0.064		0.5	1.5	0.75	0.094	0.5
2008	Hematology-oncology	Candida albicans	0.023		0.094	0.75	0.19	0.047	0.032
2008	Hematology-oncology	Candida krusei	0.19		0.38	12	0.125	0.38	0.38
2008	Internal medicine	Candida albicans	0.032		0.064	0.75	0.064	0.032	0.032
2008	Hematology-oncology	Candida krusei	0.19		0.25	12	0.5	0.19	0.125
2008	Internal medicine	Candida glabrata	0.094		1.0	2	0.19	0.064	0.75
2008	Hematology-oncology	Candida tropicalis	0.032		0.064	0.75	0.19	0.125	0.023
2008	Intensive care	Candida albicans	0.032		0.047	0.75	0.016	0.19	0.047
2008	Intensive care	Candida albicans	0.008		0.012	0.25	0.023	0.064	0.008
2008	Intensive care	Candida glabrata	0.094		0.75	1.5	0.19	0.125	0.38
2008	Internal medicine	Candida albicans	0.016		0.032	1	0.008	0.125	0.023
2008	Hematology-oncology	Candida tropicalis	0.032			0.5	0.19	0.125	0.32
2008	Internal medicine	Candida albicans	0.006		0.016	0.25	0.032	0.25	0.016
2008	Intensive care	Candida albicans	0.012		0.125	0.5	0.016	0.25	0.032
2008	Internal medicine	Candida albicans	0.016		0.047	0.75	0.016	0.094	0.032
2008	Internal medicine	Candida tropicalis	0.047		0.064	0.75	0.012	0.25	0.047
2008	Intensive care	Candida tropicalis	0.016		0.016	0.38	0.023	0.19	0.016
2008	Hematology-oncology	Candida tropicalis	0.023		0.016	0.75	0.008	0.064	0.012
2008	Internal medicine	Candida albicans	0.032		0.047	1.0	0.016	0.25	0.023
2008	Hematology-oncology	Candida glabrata	0.25		12	6	0.25	0.19	6
2008	Internal medicine	Candida tropicalis	0.016		0.012	0.25	0.016	0.19	0.008
2008	Internal medicine	Candida albicans	0.023		0.064	1.0	0.012	0.125	0.032
2008	Intensive care	Candida albicans	0.008		0.016	0.25	0.012	0.19	0.012
2008	Internal medicine	Candida tropicalis	0.064		1.0	1.0	0.047	0.19	0.25
2008	Intensive care	Candida albicans	0.032		0.047	0.75	0.047	0.25	0.032
2008	Hematology-oncology	Candida albicans	0.032		0.064	1.5	0.032	0.047	0.032
2008	Internal medicine	Candida parapsilosis	0.008		0.023	0.25	0.008	0.38	0.016
2008	Intensive care	Candida glabrata	0.047		1.5	1	0.5	0.125	0.75
2008	Intensive care	Candida tropicalis	0.023		0.032	0.25	0.032	0.125	0.016
2008	Hematology-oncology	Candida glabrata	0.064		2	1.5	0.25	0.125
2008	Hematology-oncology	Candida glabrata	0.047		1	1.5	0.5	0.125
2008	Internal medicine	Candida tropicalis	0.047		0.125	0.75	0.047	0.125
2008	Internal medicine	Candida glabrata	0.25		2	4	0.25	0.19
2008	Internal medicine	Candida glabrata	0.064		2.0	1.5	0.38	0.19
2008	Hematology-oncology	Candida glabrata	0.25		0.032	256<	0.064	0.094
2008	Hematology-oncology	Candida parapsilosis	0.012		0.023	0.38	0.016	0.75
2010	Intensive care	Candida albicans	0.032		0.125	1	0.023	0.094
2010	Intensive care	Candida albicans	0.016		0.012	0.5	0.012	0.5
2010	Internal medicine	Candida tropicalis			0.38	0.38	0.064	0.125
2010	Intensive care	Candida parapsilosis	0.25		0.032	6.0	0.047	0.38
2010	Intensive care	Candida tropicalis	0.125		0.25	1.0	0.25	0.064
2010	Hematology-oncology	Candida glabrata	2.0		32<	96	0.5	0.125	3.0
2010	Intensive care	Candida tropicalis	0.094		0.094	0.75	0.094	0.064
2010	Intensive care	Candida albicans				1.0	0.094	0.023
2010	Internal medicine	Candida glabrata	0.016		0.25	0.5	0.19	0.125	0.047
2010	Intensive care	Candida parapsilosis	0.25		0.047	8	0.094	0.5	0.016
2010	Intensive care	Candida lusitaniae	0.003		0.016	0.125	0.19	0.25	0.004
2010	Hematology-oncology	Candida glabrata	2.0		32<	96	0.5	0.125	3.0
2010	Intensive care	Candida tropicalis	0.094		0.094	0.75	0.094	0.064
2010	Intensive care	Candida albicans				1.0	0.094	0.023
2010	Internal medicine	Candida glabrata	0.016		0.25	0.5	0.19	0.125	0.047
2010	Intensive care	Candida parapsilosis	0.25		0.047	8	0.094	0.5	0.016
2010	Internal medicine	Candida albicans				0.75
2010	Internal medicine	Candida albicans				0.38
2010	Intensive care	Candida albicans				0.5
2010	Intensive care	Candida albicans				0.5
2010	Intensive care	Candida glabrata	0.016		0.5	0.5	0.5	0.125	0.064
2010	Internal medicine	Candida glabrata	0.016		0.5	0.75	0.25	0.094	0.38
2010	Internal medicine	Candida albicans				0.75
2010	Surgery	Candida albicans				1.0
2010	Intensive care	Candida tropicalis	0.016		0.064	0.38	0.19	0.012	0.032
2010	Internal medicine	Candida glabrata	0.032		1.5	0.75	0.125	0.003	0.75
2010	Intensive care	Candida albicans				0.38
2010	Surgery	Candida glabrata				1.5
2010	Internal medicine	Candida albicans				0.5
2010	Intensive care	Candida glabrata	0.016		1.5	0.5	0.25	0.094	0.25
2010	Internal medicine	Candida albicans				0.25
2010	Intensive care	Candida albicans				1.0
2010	Intensive care	Candida parapsilosis	0.012		0.016	0.38	0.125	0.5	0.008
2010	Hematology-oncology	Candida parapsilosis	0.38		0.094	8	0.125	1.0	0.032
2010	Intensive care	Candida albicans				2.0
2010	Hematology-oncology	Candida albicans				0.75
2010	Hematology-oncology	Candida glabrata	0.047		2.0	1.0	0.19	0.008	0.5
2010	Intensive care	Candida albicans				1.5
2010	Internal medicine	Candida albicans				1.5
2010	Internal medicine	Candida albicans				0.75
2010	Internal medicine	Candida dubliniensis	0.032		0.25	0.75	0.006	0.25	0.094
2010	Hematology-oncology	Candida albicans	0.125		2.0	256<	0.125	0.25	0.5
2010	Intensive care	Candida albicans				1.0
2010	Internal medicine	Candida dubliniensis	0.008		0.006	0.25	0.012	0.19	0.004
2010	Intensive care	Candida albicans	0.032		0.064	0.5	0.016	0.032	0.032
2010	Surgery	Candida tropicalis	0.032		0.094	0.5	0.38	0.25	0.023
2010	Intensive care	Candida albicans				1.5
2010	Intensive care	Candida albicans				1.0
2010	Internal medicine	Candida parapsilosis	0.19		0.19	6.0	1.0	1.0	0.012
2010	Internal medicine	Candida albicans	0.032		1.0	2.0	0.19	0.25	0.25
2010	Intensive care	Candida albicans				0.25
2010	Surgery	Candida glabrata	0.064		32<	3.0	1.0	0.19	1.5
2010	Internal medicine	Candida albicans				0.5
2010	Intensive care	Candida tropicalis	0.064		1.0	0.75	0.25	0.19	0.125
2010	Surgery	Candida krusei	0.19		0.032	32	0.5	1.5	0.125
2010	Hematology-oncology	Candida albicans	0.047		1.5	256<	0.064	0.125	0.047
2010	Hematology-oncology	Candida tropicalis	0.023		0.064	0.25	0.38	0.25	0.032
2010	Surgery	Candida albicans				0.5
2010	Internal medicine	Candida albicans	0.016		0.19	1.0	0.047	0.094	0.023
2010	Hematology-oncology	Candida parapsilosis	0.032		0.047	0.5	0.125	0.5	0.023
2010	Intensive care	Candida tropicalis	0.047		0.047	0.50	0.38	0.25	0.023
2010	Hematology-oncology	Candida tropicalis	0.032		0.002	0.38	0.19	0.25	0.012
2010	Hematology-oncology	Candida albicans	0.023		0.25	1.0	0.047	0.125	0.023
2010	Intensive care	Candida glabrata	0.023		0.047	1.0	0.125	0.25	0.064
2010	Intensive care	Candida tropicalis	0.047		0.032	0.5	0.125	0.25	0.016
2010	Intensive care	Candida parapsilosis	0.032		0.032	0.5	0.016	1.0	0.012
2010	Hematology-oncology	Candida tropicalis	0.047		0.064	0.75	0.38	0.125	0.047
2010	Intensive care	Candida glabrata	0.094		2.0	2.0	0.75	0.125	0.5
2010	Hematology-oncology	Candida tropicalis	0.032		0.032	0.75	0.38	0.25	0.023
2010	Intensive care	Candida tropicalis	0.032		0.094	0.50	0.50	0.047	0.032
2010	Internal medicine	Candida tropicalis	0.023		0.016	0.38	0.125	0.064	0.012
2010	Internal medicine	Candida albicans				1.5
2010	Surgery	Candida albicans				2.0
2010	Surgery	Candida parapsilosis	0.016		0.047	1.0	0.094	0.5	0.012
2010	Intensive care	Candida albicans	0.023		0.094	1.0	0.047	0.25	0.032
2010	Internal medicine	Candida glabrata	0.064		1.0	2.0	0.75	0.125	0.75
2010	Internal medicine	Candida tropicalis	0.032		0.064	0.75	0.25	0.094	0.032
2011	Internal medicine	Candida albicans				0.5
2011	Intensive care	Candida albicans				1.0
2011	Intensive care	Candida glabrata	0.5		32<	4	0.25	0.094	32<
2011	Intensive care	Candida albicans	0.032		0.047	1.0	0.047	0.032	0.023
2011	Intensive care	Candida albicans				1.0
2011	Surgery	Candida albicans				1.0
2011	Internal medicine	Candida albicans				0.5
2011	Internal medicine	Candida tropicalis	0.032		0.023	0.75	0.125	0.125	0.016
2011	Intensive care	Candida albicans	0.032		0.047	1.0	0.047	0.032	0.023
2011	Intensive care	Candida albicans				1.0
2011	Surgery	Candida albicans				1.0
2011	Internal medicine	Candida albicans				0.5
2011	Internal medicine	Candida tropicalis					0.125
2011	Internal medicine	Candida albicans				1.0
2011	Intensive care	Candida albicans	0.032		0.064	1.5	0.125	0.125	0.032
2011	Internal medicine	Candida glabrata	0.094		2.0	2.0	0.75	0.19	2.0
2011	Surgery	Candida albicans				0.5
2011	Intensive care	Candida albicans				0.5
2011	Intensive care	Candida parapsilosis	0.38		0.094	8	0.032	1.0	0.016
2011	Intensive care	Candida albicans				0.75
2011	Intensive care	Candida albicans				2.0
2011	Intensive care	Candida glabrata	0.047		2	1.5	1.0	0.125	0.5
2011	Internal medicine	Candida parapsilosis	0.032		0.064	1.0	0.047	0.5	0.023
2011	Internal medicine	Candida glabrata	0.016		0.19	0.5	0.38	0.094	0.094
2011	Internal medicine	Candida parapsilosis	0.06		0.016	0.19	0.016	0.38	0.008
2011	Surgery	Candida albicans				0.38
2011	Surgery	Candida glabrata	0.012		0.38	0.5	1	0.094	0.094
2011	Intensive care	Candida glabrata	0.19		32<	6	0.75	0.094	3
2011	Internal medicine	Candida albicans				0.38
2011	Internal medicine	Candida parapsilosis	0.008		0.016	0.5	0.016	0.25	0.006
2011	Internal medicine	Candida albicans				0.38
2011	Hematology-oncology	Candida tropicalis	0.023		0.016	0.38	0.125	0.047	0.016
2011	Internal medicine	Candida glabrata	0.094		3	2.0	1.0	0.094	1.0
2011	Intensive care	Candida albicans				1.5
2011	Internal medicine	Candida glabrata	0.064		3	1.5	1.0	0.094	1.0
2011	Hematology-oncology	Candida albicans				1.0
2011	Surgery	Candida glabrata	0.064		4.0	2.0	0.5	0.125	0.75
2011	Internal medicine	Candida glabrata	0.75		2.0	2.0	0.5	0.125	0.064
2011	Internal medicine	Candida tropicalis	0.064		0.002>	0.75	0.094	0.064	0.002>
2011	המטואונקולוגיה ילדים	Candida parapsilosis	0.023		0.023	0.75	0.38	0.75	0.023
2011	Intensive care	Candida glabrata	0.047		1.0	1.5	2.0	0.125	0.19
2011	Intensive care	Candida tropicalis	0.19		1.0	2.0	0.75	0.25	0.094
2011	Intensive care	Candida parapsilosis	0.25		0.047	8	0.19	0.75	0.016
2011	Intensive care	Candida albicans				1.0
2011	Hematology-oncology	Candida tropicalis	0.047		0.047	0.5	0.5	0.047	0.047
2011	Hematology-oncology	Candida parapsilosis	0.032		0.047	0.75	0.016	0.38	0.016
2011	Hematology-oncology	Candida norvegensis	0.125		0.75	6	0.016	0.004	0.047
2011	Intensive care	Candida albicans				2.0
2011	Intensive care	Candida glabrata	0.023		1.0	1.5	0.5	0.094	0.25
2011	Intensive care	Candida tropicalis	0.38		2	3	0.25	0.125	0.5
2011	Internal medicine	Candida tropicalis	0.032		0.032	0.38	0.125	0.25	0.032
2011	Intensive care	Candida albicans	0.032		0.19	1.5	0.047	0.047	0.002
2011	Hematology-oncology	Candida krusei	0.125		0.125	16	0.032	0.25	0.064
2011	Hematology-oncology	Candida albicans	0.032		0.5	4	0.047	0.047	0.064
2011	Internal medicine	Candida albicans	0.012		1	2	0.094	0.032	0.125
2011	Internal medicine	Candida glabrata	0.19		1.5	4	0.5	0.032	0.38
2011	Intensive care	Candida albicans	0.023		0.047	1.5	0.032	0.008	0.064
2011	Internal medicine	Candida glabrata	0.047		1.5	1.5	0.25	0.094	0.25
2011	Hematology-oncology	Candida albicans				0.75
2011	Intensive care	Candida glabrata	0.047		3	1.5	0.016	0.125	0.5
2011	Intensive care	Candida parapsilosis	0.008		0.016	0.75	0.006	1.0	0.012
2011	Intensive care	Candida parapsilosis	0.38		0.064	24	0.016	0.5	0.023
2011	Surgery	Candida parapsilosis	0.032		0.047	1.0	0.008	0.5	0.032
2011	Hematology-oncology	Candida albicans				1.0
2011	Internal medicine	Candida tropicalis	0.047		0.012	0.75	0.008	0.016	0.023
2011	Hematology-oncology	Candida albicans				1.0
2011	Hematology-oncology	Candida tropicalis	0.75		4	8	0.008	0.032	0.19
2011	Surgery	Candida albicans				0.5
2011	Hematology-oncology	Candida tropicalis	0.032		0.032	0.75	0.064	0.047	0.023
2011	Surgery	Candida albicans				1.5
2011	Internal medicine	Candida krusei	0.25		0.19		0.008	0.094	0.023
2011	Internal medicine	Candida tropicalis	0.032		0.094	0.75	0.023	0.023	0.032
2011	Hematology-oncology	Candida albicans				1.0
2011	Intensive care	Candida glabrata	0.19		12	6	0.5	0.094	0.75
2011	Intensive care	Candida parapsilosis	0.012		0.016	0.75	0.008	0.75	0.023
2011	Internal medicine	Candida albicans	0.032		0.047	1.0	0.023	0.047	0.047
2011	Hematology-oncology	Candida tropicalis	0.5		0.75	2	0.25	0.125	0.19	0.002<
2011	Internal medicine	Candida parapsilosis	0.032		0.064	1.0	0.032	0.5	0.032
2011	Intensive care	Candida glabrata	0.064		4.0	2.0	1.0	0.064	0.25
2011	Surgery	Candida tropicalis	0.064		0.002	0.5	0.064	0.064	0.032
2012	Surgery	Candida tropicalis	0.064		0.125	2.0	0.25	0.032	0.064
2012	Internal medicine	Candida albicans				3.0
2012	Internal medicine	Candida parapsilosis	0.016		0.032	0.5	0.064	0.5	0.032
2012	Internal medicine	Candida parapsilosis	0.032		0.032	1.0	0.016	0.5	0.032
2012	Hematology-oncology	Candida krusei	0.125		0.50		1.0	0.25	0.064
2012	Internal medicine	Candida glabrata	0.004		0.032	0.125	0.19	0.064	0.064
2012	Internal medicine	Candida albicans				3.0
2012	Internal medicine	Candida parapsilosis	0.016		0.032	0.5	0.064	0.5	0.032
2012	Internal medicine	Candida parapsilosis	0.032		0.032	1.0	0.016	0.5	0.032
2012	Hematology-oncology	Candida krusei						0.25
2012	Internal medicine	Candida glabrata	0.032		0.19	1.0	1.0	0.047	0.125
2012	Hematology-oncology	Candida tropicalis	0.125		0.25	2.0	0.5	0.032	0.094
2012	Surgery	Candida glabrata	0.032		0.38	0.5	1.0	0.064	0.094
2012	Surgery	Candida parapsilosis	0.25		0.094	12	0.38	1.0	0.023
2012	Hematology-oncology	Candida albicans				2.0
2012	Internal medicine	Candida parapsilosis	0.19		0.032	6.0	0.023	0.5	0.023
2012	Intensive care	Candida glabrata	0.064		0.5	2.0	1.0	0.064	0.25
2012	Internal medicine	Candida glabrata	0.016		0.016	0.125	1.5	0.125	0.125
2012	Intensive care	Candida albicans				1.5
2012	Hematology-oncology	Candida albicans				1.5
2012	Intensive care	Candida tropicalis	0.19		0.38	2.0	1.0	0.125	0.125
2012	Hematology-oncology	Candida glabrata	0.006		0.19	0.25	1.5	0.125	0.094
2012	Hematology-oncology	Candida krusei	0.094		0.38		0.5	0.5	0.064
2012	Intensive care	Candida parapsilosis	0.012		0.064	0.38	0.19	0.5	0.023
2012	Internal medicine	Candida glabrata	0.064		2.0	2.0	0.5	0.125	0.5
2012	Intensive care	Candida albicans	0.25		0.064	32	0.25	0.25	0.032
2012	Internal medicine	Candida glabrata	0.032		0.5	2.0	1.0	0.064	0.25
2012	Internal medicine	Candida albicans				0.5
2012	Internal medicine	Candida pelliculosa	0.125		1.0	4.0	0.016	0.125	0.25
2012	Intensive care	Candida krusei	0.125		0.25		0.012	0.5	0.094	1.0
2012	Intensive care	Candida tropicalis	0.064		0.75	1	0.25	0.125	0.094
2012	Surgery	Candida albicans				1.0
2012	Intensive care	Candida albicans				0.5
2012	Internal medicine	Candida parapsilosis	0.125		1.0	3.0	0.008	0.75	0.094
2012	Surgery	Candida albicans	0.023		0.125	1.0	0.016	0.094	0.064	0.094
2012	Intensive care	Candida parapsilosis	0.004		0.016	0.5	0.032	0.75	0.008
2012	Hematology-oncology	Candida tropicalis	0.032		0.125	0.5	0.094	0.125	0.032
2012	Intensive care	Candida dubliniensis	0.006		0.016	0.19	0.016	>32	0.008
2012	Intensive care	Candida glabrata	0.023		0.5	2	0.5	0.125	0.5
2012	Intensive care	Candida parapsilosis	0.25		0.064	16	0.094	2.0	0.016
2012	Surgery	Candida glabrata	0.016		1	2	0.38	0.002	0.25
2012	Surgery	Candida tropicalis	0.064		0.5	1	0.5	0.19	0.064
2012	Internal medicine	Candida albicans				0.38
2012	Surgery	Candida albicans				0.75
2012	Surgery	Candida glabrata	0.032		0.75	3	0.75	0.032	0.25
2012	Intensive care	Candida albicans				0.5
2012	Internal medicine	Candida tropicalis	0.032		0.25	0.75	0.25	0.094	0.032
2012	Intensive care	Candida albicans				0.75
2012	Intensive care	Candida parapsilosis	0.008		0.032	0.5	0.5	1.0	0.012
2012	Hematology-oncology	Candida tropicalis	0.032		0.75	1.0	0.25	0.125	0.064
2012	Intensive care	Candida albicans				0.25
2012	Intensive care	Candida glabrata	0.012		0.125	2.0	0.25	0.047
2012	Intensive care	Candida parapsilosis	0.047		0.094	2.0	0.064	0.75
2012	Intensive care	Candida albicans				0.19
2012	Intensive care	Candida albicans				0.25
2012	Surgery	Candida krusei	0.125		0.75		0.125	0.75		0.19
2012	Internal medicine	Candida glabrata	0.064		1.0	4	1.0	0.125
2012	Surgery	Candida albicans				2.0
2012	Intensive care	Candida albicans				2.0
2012	Hematology-oncology	Candida krusei	0.125		0.38		0.5	0.25
2013	Hematology-oncology	Candida albicans				1.5
2013	Hematology-oncology	Candida krusei	0.125		0.38		3	0.5		0.5
2013	Intensive care	Candida dubliniensis	0.012		0.125	0.5	0.064	0.012
2013	Hematology-oncology	Candida krusei	0.094		1.5		0.75	0.38		0.75
2013	Internal medicine	Candida glabrata	0.047		0.094	0.75	1.0	0.094
2013	Internal medicine	Candida tropicalis	0.032		0.094	0.38	0.25	0.125
2013	Internal medicine	Candida parapsilosis	0.38		0.094	12	0.19	0.5
2013	Hematology-oncology	Candida dubliniensis	0.016		0.094	0.25	0.094	0.012
2013	Internal medicine	Candida albicans				2
2013	Internal medicine	Candida albicans				1.0
2013	Internal medicine	Candida glabrata	0.032		0.5	1.0	0.75	0.094
2013	Internal medicine	Candida tropicalis	0.032		0.064	0.5	0.38	0.094
2013	Hematology-oncology	Candida albicans				0.5
2013	Internal medicine	Candida albicans				1.0
2013	Hematology-oncology	Candida dubliniensis	0.006		0.032	0.25	0.094	0.064
2013	Internal medicine	Candida tropicalis	0.016		0.064	0.5	0.19	0.012
2013	Internal medicine	Candida tropicalis	0.016		0.064	0.5	0.19	0.012
2013	Hematology-oncology	Candida albicans				0.5
2013	Internal medicine	Candida albicans				1.0
2013	Intensive care	Candida albicans				0.38
2013	Internal medicine	Candida glabrata	0.094		12	3.0	0.5	0.125
2013	Internal medicine	Candida albicans				0.75
2013	Internal medicine	Candida albicans				0.5
2013	Internal medicine	Candida albicans				0.25
2013	Intensive care	Candida albicans				0.38
2013	Internal medicine	Candida glabrata	0.094		12	3.0	0.5	0.125
2013	Internal medicine	Candida albicans				0.75				0.016
2013	Internal medicine	Candida glabrata	0.38		4	6	0.38	0.032
2013	Internal medicine	Candida albicans				0.75
2013	Internal medicine	Candida albicans				0.5
2013	Internal medicine	Candida albicans				0.25
2013	Internal medicine	Candida albicans				0.75
2013	Hematology-oncology	Candida krusei	0.19		1.5		0.38	0.5	0.047
2013	Surgery	Candida parapsilosis	0.012		0.023	0.38	0.125	0.5
2013	Hematology-oncology	Candida glabrata	3		32<	256<	0.25	0.125
2013	Intensive care	Candida tropicalis	0.016		0.064	0.25	0.125	0.012
2013	Hematology-oncology	Candida albicans				0.25
2013	Hematology-oncology	Candida dubliniensis	0.008			0.25		0.064
2013	Internal medicine	Candida glabrata	0.25		6	2.0	0.5	0.25
2013	Internal medicine	Candida albicans				1.0				0.047
2013	Internal medicine	Candida glabrata	0.047		4	1.0	0.25	0.094
2013	Internal medicine	Candida parapsilosis	0.25		0.094	16	0.125	1.0
2013	Intensive care	Candida tropicalis	0.064		0.75	1.0	0.19	0.125
2013	Internal medicine	Candida tropicalis	0.012		0.016	0.25	0.25	0.047
2013	Intensive care	Candida pelliculosa	0.19		3	8	0.25	0.125
2013	Intensive care	Candida krusei	0.125		0.094		0.5	0.38
2013	Intensive care	Candida glabrata	0.125		32	2	0.19	0.125
2013	Hematology-oncology	Candida glabrata	0.19		24	2	0.38	0.125
2013	Hematology-oncology	Candida tropicalis	0.016		0.094	0.38	0.047	0.125
2013	Internal medicine	Candida tropicalis	0.032		0.094	0.5	0.047	0.125
2013	Intensive care	Candida albicans				1.0
2013	Internal medicine	Candida albicans				0.75
2013	Hematology-oncology	Candida albicans	0.008			0.5
2013	Intensive care	Candida albicans				0.5
2013	Internal medicine	Candida krusei	0.064		0.125		0.125	0.006
2013	Hematology-oncology	Candida glabrata	1.0		2.0	16	0.5	0.25
2013	Internal medicine	Candida glabrata	0.25		4	4	0.25	0.38
2013	Intensive care	Candida tropicalis	0.094		0.125	2.0	0.047	0.19
2013	Internal medicine	Candida parapsilosis	0.032		0.064	1.0	0.023	2
2013	Intensive care	Candida parapsilosis	0.032		0.023	1.5	0.016	1.5
2013	Intensive care	Candida glabrata	0.25		8	8	0.38	0.25
2013	Hematology-oncology	Candida albicans				0.5
2013	Intensive care	Candida rugosa	0.5		0.125	256<	0.008	0.064
2013	Hematology-oncology	Candida tropicalis	0.023		0.064	1.0	0.125	0.25
2013	Hematology-oncology	Candida albicans				1.0
2013	Intensive care	Candida glabrata	0.094		4	4	0.5	0.38
2013	Hematology-oncology	Candida krusei	0.094		0.023		0.094	1.5
2013	Internal medicine	Candida albicans				2.0
2013	Surgery	Candida glabrata	0.25		32<	12	0.25	0.25
2013	Intensive care	Candida glabrata	0.25		12	8	0.38	0.25
2013	Intensive care	Candida glabrata				48
2013	Intensive care	Candida glabrata	0.75
2013	Internal medicine	Candida albicans				2.0
2013	Intensive care	Candida albicans				0.75
2014	Hematology-oncology	Candida krusei	0.25				0.25	0.50
2014	Internal medicine	Candida parapsilosis	0.012			0.5	0.047	0.38
2014	Internal medicine	Candida albicans				1.0
2014	Surgery	Candida albicans				2.0
2014	Hematology-oncology	Candida krusei	0.38		0.75		0.5	0.5
2014	Intensive care	Candida tropicalis	0.094		0.19	2.0	0.125	0.094
2014	Internal medicine	Candida albicans				1.0
2014	Surgery	Candida albicans				2.0
2014	Intensive care	Candida albicans				1.0
2014	Intensive care	Candida glabrata	0.064		3.0	4.0	0.75	0.125
2014	Intensive care	Candida albicans				0.75
2014	Internal medicine	Candida albicans				0.75
2014	Hematology-oncology	Candida albicans				0.75
2014	Intensive care	Candida glabrata	0.016		0.25	0.5	0.38	0.19
2014	Hematology-oncology	Candida krusei	0.25		0.5		0.25	0.38
2014	Internal medicine	Candida parapsilosis	0.016		0.032	1.0	0.032	0.5
2014	Intensive care	Candida albicans				1.0
2014	Internal medicine	Candida tropicalis	0.064		0.5	1.5	0.75	0.125
2014	Surgery	Candida albicans				0.5
2014	Internal medicine	Candida tropicalis	0.25		0.5	8.0	1.5	0.25
2014	Internal medicine	Candida tropicalis	0.032		0.125	0.75	0.25	0.38
2014	Surgery	Candida glabrata	0.064		2.0	4.0	2.0	0.38
2014	Intensive care	Candida albicans				0.5
2014	Internal medicine	Candida tropicalis	0.032		0.38	1.0	0.38	0.38
2014	Internal medicine	Candida lusitaniae	0.003		0.32	0.75	0.19	2.0
2014	Internal medicine	Candida albicans				0.38
2014	Intensive care	Candida albicans				0.50
2014	Hematology-oncology	Candida glabrata	0.094		1.0	3	0.19	0.094
2014	Internal medicine	Candida tropicalis	0.016		0.032	0.19	0.047	0.064
2014	Intensive care	Candida guilliermondii	0.047		0.75	3.0	0.032	0.25
2014	Intensive care	Candida albicans	0.016		0.032	0.075	0.016	0.023
2014	Intensive care	Candida guilliermondii				8.0		0.5		0.012
2014	Internal medicine	Candida tropicalis	0.032		0.023	0.75	0.016	0.032
2014	Hematology-oncology	Candida glabrata	0.094		1.5	1.5	0.38	0.19
2014	Surgery	Candida parapsilosis	0.38		0.25	24	0.023	0.5
2014	Intensive care	Candida glabrata	0.125		3	6.0	0.5	0.125
2014	Internal medicine	Candida albicans	0.023		0.064	1.0	0.25	0.047
2014	Intensive care	Candida glabrata	0.016		0.5	1.0	0.19	0.125
2014	Surgery	Candida glabrata	0.25		1.5	4.0	1.5	0.125
2014	Intensive care	Candida glabrata	0.016		0.38	1.0	2.0	0.125
2014	Internal medicine	Candida parapsilosis	0.016		0.25	0.75	0.38	0.5
2014	Intensive care	Candida dubliniensis	0.012		0.032	0.75	0.023	0.094
2014	Intensive care	Candida tropicalis	0.032		0.032	0.75	0.064	0.125
2014	Internal medicine	Candida albicans	0.047		0.016	3.0	0.75	0.38
2014	Intensive care	Candida albicans				1.0
2014	Internal medicine	Candida glabrata	0.032		0.75	2.0	0.38	0.19
2015	Intensive care	Candida tropicalis	0.032		0.094	0.75	0.016	0.125
2015	Intensive care	Candida albicans				0.5
2015	Intensive care	Candida tropicalis	0.064		0.5	0.75	0.012	0.125
2015	Hematology-oncology	Candida utilis	0.047		1.0	0.5	0.023	0.064
2015	Internal medicine	Candida albicans				0.5
2015	Internal medicine	Candida albicans				0.5
2015	Internal medicine	Candida glabrata	0.047		1.0	1.0	0.38	0.25
2015	Intensive care	Candida albicans				0.5
2015	Internal medicine	Candida albicans				0.75
2015	Intensive care	Candida albicans				0.75
2015	Hematology-oncology	Candida tropicalis	0.012		0.032	0.25	0.5	0.047
2015	Hematology-oncology	Candida tropicalis	0.016		0.064	0.38	0.5	0.125
2015	Intensive care	Candida albicans				0.5
2015	Internal medicine	Candida albicans				0.75
2015	Intensive care	Candida albicans				0.75
2015	Hematology-oncology	Candida tropicalis	0.012		0.032	0.25	0.5	0.047
2015	Intensive care	Candida parapsilosis	0.75		0.25	8	0.5	0.75
2015	Intensive care	Candida parapsilosis	0.75		0.25	8	0.5	0.75
2015	Internal medicine	Candida glabrata	0.094		0.5	4	0.5	0.19
2015	Intensive care	Candida tropicalis	0.047		0.064	0.75	0.25	0.008
2015	Hematology-oncology	Candida tropicalis	0.032		0.19	0.75	0.5	0.094
2015	Intensive care	Candida glabrata	0.5		4	32	2.0	0.25
2015	Hematology-oncology	Candida tropicalis	0.016		0.047	0.38	0.75	0.125
2015	Surgery	Candida albicans				0.75
2015	Intensive care	Candida parapsilosis	0.016		0.23	0.75	0.23	0.32
2015	Surgery	Candida glabrata	0.032		0.064	1.0	0.25	0.094
2015	Surgery	Candida albicans				1.0
2015	Intensive care	Candida dubliniensis	0.016		0.125	1.5	0.016	0.047
2015	Hematology-oncology	Candida guilliermondii	0.094		0.25	3	32<	0.38		0.5
2015	Intensive care	Candida albicans				1.0
2015	Internal medicine	Candida glabrata	0.032		0.19	1.5	0.25	0.19
2015	Intensive care	Candida glabrata	0.064		2.0	1.5	1.0	0.25
2015	Internal medicine	Candida albicans				2.0
2015	Internal medicine	Candida albicans				2.0
2015	Intensive care	Candida glabrata	0.094		4.0	4.0	1.0	0.19
2015	Intensive care	Candida parapsilosis	0.125		0.125	4	0.064	0.5
2015	Internal medicine	Candida parapsilosis	0.064		0.5	2.0	0.5	0.5
2015	Internal medicine	Candida tropicalis	0.023		0.023	1.0	0.125	0.19
2015	Hematology-oncology	Candida tropicalis	0.008		0.012	0.25	0.25	0.125
2015	Internal medicine	Candida glabrata	0.047		0.25	1.0	1.0	0.125
2015	Internal medicine	Candida tropicalis	0.023		0.023	0.5	0.094	0.094
2015	Surgery	Candida glabrata	0.032		0.094	1.0	0.75	0.064
2015	Surgery	Candida albicans				0.5
2015	Hematology-oncology	Candida krusei	0.064		0.125		0.5	0.5
2015	Internal medicine	Candida parapsilosis	0.016		0.047	0.75	0.5	0.5
2015	Surgery	Candida glabrata	0.012		0.25	0.5	0.38	0.125
2015	Hematology-oncology	Candida albicans				0.5
2015	Hematology-oncology	Candida krusei	0.64		0.094		0.50	0.38
2015	Internal medicine	Candida parapsilosis	0.008		0.016	0.38	0.50	0.50
2015	Hematology-oncology	Candida lusitaniae	0.006		0.032	0.38	0.047	0.25
2015	Internal medicine	Candida tropicalis	0.016		0.016	0.25	0.047	0.047
2015	Hematology-oncology	Candida albicans				0.50
2015	Hematology-oncology	Candida albicans				1.0
2015	Intensive care	Candida albicans				0.75
2015	Intensive care	Candida albicans				0.5
2015	Intensive care	Candida glabrata	0.032		1.0	3.0	1.0	0.125
2015	Intensive care	Candida glabrata	0.032		1.0	1.0	1.0	0.125
2015	Internal medicine	Candida albicans				0.25
2015	Internal medicine	Candida albicans				1.0
2015	Hematology-oncology	Candida krusei	0.125		0.5		0.032	0.38
2015	Intensive care	Candida albicans				1.0
2015	Intensive care	Candida glabrata	0.004		0.004	0.125	0.25	0.25
2015	Internal medicine	Candida albicans				0.5
2015	Internal medicine	Candida glabrata	0.064		1.0	3.0	1.0	0.125
2015	Intensive care	Candida albicans	0.016		0.032	0.25	0.094	0.023
2015	Internal medicine	Candida glabrata	0.016		0.5	0.75	1.5	0.125
2015	Internal medicine	Candida albicans				1.0
2015	Intensive care	Candida parapsilosis	0.012		0.032	0.5	0.25	0.38
2015	Internal medicine	Candida albicans				0.5
2015	Intensive care	Candida dubliniensis	0.008		0.004	0.25	0.012	0.064
2015	Internal medicine	Candida parapsilosis			0.125
2015	Internal medicine	Candida parapsilosis	0.25			16	0.016	0.5
2015	Hematology-oncology	Candida krusei	0.064		0.064		0.5	0.25		0.008
2015	Internal medicine	Candida parapsilosis	0.19		0.064	16.0	0.023	0.5
2015	Intensive care	Candida albicans				1.5
2016	Hematology-oncology	Candida albicans				0.75
2016	Intensive care	Candida glabrata	0.19		4.0	24.0	0.25	0.19
2016	Hematology-oncology	Candida albicans				0.75
2016	Intensive care	Candida glabrata	0.125		1.0	1.0	0.25	0.125
2016	Hematology-oncology	Candida glabrata	0.008		0.032	0.5	1.5	0.25
2016	Internal medicine	Candida tropicalis	0.012		0.023	0.38	0.032	0.125
2016	Internal medicine	Candida glabrata	0.5		6	6	0.032	0.125
2016	Hematology-oncology	Candida glabrata	0.75		32<	256<	0.25	0.125	32<
2016	Surgery	Candida albicans				1.0
2016	Hematology-oncology	Candida albicans				1.5
2016	Internal medicine	Candida tropicalis	0.047		0.25	1.5	0.064	0.125
2016	Hematology-oncology	Candida krusei	0.125		1.0		0.38	0.38
2016	Surgery	Candida tropicalis	0.125		0.5	2.0	0.25	0.125
2016	Internal medicine	Candida albicans				1.5
2016	Intensive care	Candida tropicalis	0.032		0.047	1.0	0.064	0.064
2016	Intensive care	Candida glabrata	0.016		0.125	0.75	0.5	0.125
2016	Hematology-oncology	Candida tropicalis	0.032		0.064	1.0	0.064	0.064
2016	Hematology-oncology	Candida tropicalis	0.023		0.5	0.5	0.25	0.125
2016	Internal medicine	Candida albicans				0.5
2016	Intensive care	Candida albicans				0.5
2016	Internal medicine	Candida parapsilosis	0.25		0.064	12	0.032	0.25
2016	Internal medicine	Candida krusei	0.094		0.25		0.25	0.5
2016	Internal medicine	Candida albicans				1.0
2016	Surgery	Candida albicans				0.75
2016	Intensive care	Candida albicans				1.0
2016	Internal medicine	Candida albicans				0.75
2016	Internal medicine	Candida tropicalis	0.023		0.064	0.75	0.38	0.125
2016	Hematology-oncology	Candida albicans				0.75
2016	Hematology-oncology	Candida albicans				0.5
2016	Internal medicine	Candida albicans				0.5
2016	Internal medicine	Candida dubliniensis	0.016		0.125	0.5	0.023	0.094
2016	Intensive care	Candida parapsilosis	0.023		0.125	0.5	0.047	0.5
2016	Hematology-oncology	Candida tropicalis	0.012		0.032	0.19	0.125	0.032
2016	Intensive care	Candida albicans				1.0
2016	Intensive care	Candida tropicalis	0.047		0.25	0.75	0.25	0.094
2016	Internal medicine	Candida glabrata	0.25		1.5	12	1.0	0.032
2016	Intensive care	Candida albicans				1.0
2016	Intensive care	Candida parapsilosis	0.25		0.125	12	0.032	0.25
2016	Intensive care	Candida glabrata	2.0		32<	32	0.5	0.125
2016	Intensive care	Candida tropicalis	0.012		0.023	0.25	0.032	0.094		0.008
2016	Hematology-oncology	Candida glabrata	0.125		2	>256	0.047	0.002
2016	Internal medicine	candida albicans				0.38
2016	Surgery	C. tropicalis	0.023		0.032	0.75	0.25	0.125
2016	Intensive care	Candida glabrata	0.047		0.5	2	0.25	0.19
2016	Internal medicine	candida parapsilosis	0.125		0.064	8	0.125	0.125
2016	Surgery	candida glabrata	0.125		0.5	1.5	0.5	0.032
2016	Internal medicine	candida glabrata	0.5		2	16	0.5	0.125
2016	Hematology-oncology	candida albicans				0.5
2016	Intensive care	candida albicans				0.125
2016	Surgery	candida kruzei	0.19		0.38		0.25	0.25
2016	Intensive care	candida albicans				0.5
2016	Intensive care	candida guillermondi	0.5		>32	32	0.25	0.38
2016	Surgery	candida parapsilosis	0.032		0.047	0.5	0.032	0.38
2016	Hematology-oncology	candida parapsilosis	0.032		0.016	0.75	0.023	0.125
2016	Internal medicine	candida albicans				0.5
2016	Intensive care	candida glabrata	0.125		0.5	6	0.032	0.004		0.002
2016	Internal medicine	candida albicans				0.25
2016	Hematology-oncology	candida glabrata	1			64	0.125			0.002
2016	Internal medicine	candida albicans				0.25
2016	Internal medicine	candida lusitaniae	0.004		0.016	0.25	0.016	0.064
2016	Internal medicine	candida tropicalis				0.5
2016	Intensive care	candida parapsilosis	0.004		0.016	0.25	0.064	0.064
2016	Intensive care	candida albicans				12
2016	Internal medicine	candida glabrata	0.19		0.125	0.5	0.064	0.25
2016	Internal medicine	cansisa parapsilosis	0.125		1	4	0.032	0.002
2016	Intensive care	candida lusitania	0.19		0.125	12	0.125	0.5
2016	Intensive care	Candida albicans				0.25
2016	Internal medicine	candida albicans			0.047
2016	Hematology-oncology	candida albicans				0.25
2016	Hematology-oncology	candida pelliculosa	0.064		0.125	1.5	0.008	0.125
2016	Hematology-oncology	candida parapsilosis	0.064		0.125	1.5	0.002	0.125
2016	Intensive care	candida glabrata	0.008		0.064	0.25	0.064	0.012
2016	Hematology-oncology	candida tropicalis	0.064		0.5	2	0.032	0.125
2016	Hematology-oncology	candida glabrata	0.004		0.016	0.125	0.064	0.125
2016	Internal medicine	candida glabrata	0.064		0.5	4	0.064	0.125
2016	Intensive care	candida glabrata	0.125		0.25	3	0.25	0.38
2016	Hematology-oncology	candida glabrata	0.032		1	2	0.25	0.064
2016	Hematology-oncology	candida albicans	0.094		2
2016	Intensive care	candida glabrata	0.012			0.5	0.25	0.002		0.004
2016	Hematology-oncology	candida glabrata	0.047		1	4	1	0.125
2016	Hematology-oncology	candida tropicalis	0.125		4	6	0.064	0.064
2016	Internal medicine	candida glabrata	0.064		0.5	2	0.125	0.064
2016	Hematology-oncology	candida tropicalis	0.064		0.5	2	0.032	0.125
2016	Hematology-oncology	candida glabrata	0.004		0.016	0.125	0.064	0.125
2016	Internal medicine	candida glabrata	0.064		0.5	4	0.064	0.125
2016	Intensive care	Candida albicans				0.25
2016	Internal medicine	candida albicans			0.047
2016	Hematology-oncology	candida albicans				0.25
2016	Internal medicine	candida albicans				0.5
2016	Intensive care	candida glabrata	0.125		0.5	6	0.032	0.004		0.002
